# Supplementary material for: Anti-Cancer Properties of Two Intravenously Administrable Curcumin Formulations as Evaluated in the 3D Patient-Derived Cancer Spheroid Model
Source: Int J Mol Sci. 2024 Aug 5;25(15):8543. doi: 10.3390/ijms25158543 (PMC11313667; doi:10.3390/ijms25158543)
Supplement: Supplementary file 1 [file ijms-25-08543-s001.zip]

Archive with 1 entries (1 files):
- ijms-3078215-supplementary.pdf
